# Supplementary material for: Feasibility of smartphone colorimetry of the face as an anaemia screening tool for infants and young children in Ghana
Source: PLoS One. 2023 Mar 3;18(3):e0281736. doi: 10.1371/journal.pone.0281736 (PMC9983831; doi:10.1371/journal.pone.0281736)
Supplement: S1 Data — Colorimetric features extracted from the participant images. Each row represents a participant, and columns represent a feature. The features are described in the labels in the first row of the document. (XLSX) [file pone.0281736.s002.xlsx]

## Sheet: Sheet1
identifier	haemoglobin	age_years	Subtraction_Sclera_EI_Top5Percent	Subtraction_Sclera_r_Top5Percent	Subtraction_Sclera_g_Top5Percent	Subtraction_Sclera_astar_Top5Percent	Subtraction_Sclera_bstar_Top5Percent	Subtraction_Sclera_EI_Median	Subtraction_Sclera_r_Median	Subtraction_Sclera_g_Median	Subtraction_Sclera_astar_Median	Subtraction_Sclera_bstar_Median	Subtraction_Lip_EI_Top5Percent	Subtraction_Lip_r_Top5Percent	Subtraction_Lip_g_Top5Percent	Subtraction_Lip_astar_Top5Percent	Subtraction_Lip_bstar_Top5Percent	Subtraction_Lip_EI_Median	Subtraction_Lip_r_Median	Subtraction_Lip_g_Median	Subtraction_Lip_astar_Median	Subtraction_Lip_bstar_Median	Subtraction_Eyelid_EI_Top5Percent	Subtraction_Eyelid_r_Top5Percent	Subtraction_Eyelid_g_Top5Percent	Subtraction_Eyelid_astar_Top5Percent	Subtraction_Eyelid_bstar_Top5Percent	Subtraction_Eyelid_EI_Median	Subtraction_Eyelid_r_Median	Subtraction_Eyelid_g_Median	Subtraction_Eyelid_astar_Median	Subtraction_Eyelid_bstar_Median	WhiteBal_Sclera_flash_BottomFiveWhiteDist_EI_Top5Percent	WhiteBal_Sclera_flash_BottomFiveWhiteDist_EI_Median	WhiteBal_Sclera_flash_BottomFiveWhiteDist_r_Top5Percent	WhiteBal_Sclera_flash_BottomFiveWhiteDist_r_Median	WhiteBal_Sclera_flash_BottomFiveWhiteDist_g_Top5Percent	WhiteBal_Sclera_flash_BottomFiveWhiteDist_g_Median	WhiteBal_Sclera_flash_BottomFiveWhiteDist_astar_Top5Percent	WhiteBal_Sclera_flash_BottomFiveWhiteDist_astar_Median	WhiteBal_Sclera_flash_BottomFiveWhiteDist_bstar_Top5Percent	WhiteBal_Sclera_flash_BottomFiveWhiteDist_bstar_Median	WhiteBal_Sclera_flash_Bottom5LeastRed_EI_Top5Percent	WhiteBal_Sclera_flash_Bottom5LeastRed_EI_Median	WhiteBal_Sclera_flash_Bottom5LeastRed_r_Top5Percent	WhiteBal_Sclera_flash_Bottom5LeastRed_r_Median	WhiteBal_Sclera_flash_Bottom5LeastRed_g_Top5Percent	WhiteBal_Sclera_flash_Bottom5LeastRed_g_Median	WhiteBal_Sclera_flash_Bottom5LeastRed_astar_Top5Percent
KBA002	11.6	3.5	0.333524	0.4755	-0.329934	-10.916	4.44295	0.179823	0.444592	-0.37142	-10.916	4.44295	0.762886	0.610219	-0.283733	29.0842	15.275	0.651994	0.584076	-0.304307	29.0842	15.275	0.494451	0.560209	-0.327254	-13.8091	-6.75747	1.09433	0.701993	-0.235002	-13.8091	-6.75747	0.261348	0.116984	0.392646	0.355375	-0.283767	-0.316141	48.4337	19.2173	22.6213	-0.5414	0.261922	0.117558	0.40179	0.364809	-0.271876	-0.303921	50.4286
KBA005	6.5	4.5	0.326536	0.508542	-0.35487	13.2397	28.8749	0.162384	0.451478	-0.383808	13.2397	28.8749	0.699934	0.583995	-0.283379	29.5239	19.9826	0.611022	0.555478	-0.301511	29.5239	19.9826	0.922734	0.633323	-0.248602	1.59769	1.24192	0.735072	0.591728	-0.283716	1.59769	1.24192	0.225478	0.0726539	0.375651	0.339895	-0.290152	-0.316076	30.4498	13.0854	8.11543	-7.6826	0.241819	0.0889956	0.401139	0.364937	-0.285256	-0.31107	30.3567
KBA008	10.1		0.282495	0.475033	-0.349424	1.65927	8.97759	0.185733	0.44657	-0.370874	1.65927	8.97759	0.681788	0.568669	-0.284239	12.7208	5.63846	0.62909	0.548993	-0.292655	12.7208	5.63846	0.840659	0.61434	-0.259006	32.8942	9.06419	0.677348	0.570975	-0.290034	32.8942	9.06419	0.215577	0.0914069	0.376836	0.344566	-0.285558	-0.314467	32.9765	15.8971	13.107	-6.53419	0.216234	0.0920637	0.389529	0.357541	-0.276325	-0.305095	34.7808
KBA010	13.5	3.5	0.288812	0.461202	-0.338026	22.8512	32.5392	0.191484	0.441905	-0.364895	22.8512	32.5392	0.731753	0.593866	-0.279335	32.0837	21.2531	0.663841	0.567872	-0.29238	32.0837	21.2531	1.14727	0.683098	-0.215796	50.7584	55.5919	0.991409	0.645178	-0.239395	50.7584	55.5919	0.238901	0.120646	0.37964	0.348225	-0.281284	-0.308648	42.2451	20.9712	7.0685	-8.482	0.239426	0.121171	0.390462	0.359388	-0.273552	-0.3006	46.8208
KBA014	12.1	0.75	0.260739	0.451104	-0.344045	2.76155	-0.843557	0.145149	0.424097	-0.366799	2.76155	-0.843557	0.751342	0.581422	-0.267502	2.49437	4.22035	0.635078	0.556356	-0.29481	2.49437	4.22035	0.777438	0.588612	-0.265691	23.0236	13.6996	0.677954	0.560066	-0.28432	23.0236	13.6996	0.208559	0.104054	0.373632	0.346629	-0.289018	-0.312374	36.593	19.3545	10.1901	-7.40526	0.212296	0.107791	0.386304	0.359586	-0.284343	-0.307635	39.2367
KBA015	12	1.5	0.208686	0.450744	-0.335034	-1.44602	1.15353	0.163548	0.414027	-0.351561	-1.44602	1.15353	0.896455	0.629967	-0.248288	18.6837	7.33283	0.820702	0.6065	-0.266934	18.6837	7.33283	0.892318	0.620982	-0.25389	14.7988	1.74493	0.594703	0.551176	-0.304098	14.7988	1.74493	0.161078	0.071115	0.358993	0.338275	-0.294189	-0.315055	30.9365	14.6949	2.34642	-10.1802	0.162393	0.0724292	0.371333	0.350809	-0.29185	-0.312739	31.0187
KBA016	14.1	0.25	0.300454	0.455803	-0.339557	-3.21252	13.7732	0.180565	0.422483	-0.352688	-3.21252	13.7732	0.820887	0.586065	-0.256421	24.0522	12.2934	0.653751	0.548545	-0.285293	24.0522	12.2934	1.81371	0.752557	-0.129185	-4.8711	-0.287063	1.08143	0.59578	-0.202036	-4.8711	-0.287063	0.313206	0.131155	0.40505	0.35469	-0.285834	-0.311092	45.1743	21.764	21.0126	-3.93603	0.311896	0.129845	0.418675	0.368549	-0.28115	-0.305796	45.1434
KBA018	11	4.5	0.421343	0.517832	-0.33529	19.0089	-3.03154	0.368815	0.503542	-0.348226	19.0089	-3.03154	0.765421	0.612488	-0.277723	7.7198	10.6551	0.699697	0.593871	-0.294997	7.7198	10.6551	0.916539	0.625836	-0.251847	5.53488	-11.0495	-0.0997644	0.383602	-0.423846	5.53488	-11.0495	0.302652	0.194217	0.406517	0.374292	-0.284086	-0.308221	55.4681	36.4696	25.7072	3.9798	0.302807	0.194372	0.416257	0.384537	-0.276402	-0.300263	56.9756
KBA021	11.4	3.5	0.516843	0.527362	-0.310853	15.1146	42.3454	0.334719	0.482017	-0.344902	15.1146	42.3454	0.809109	0.611106	-0.267179	24.6741	13.478	0.661206	0.578756	-0.29877	24.6741	13.478	1.3376	0.715255	-0.201651	-0.0671043	-6.04314	0.871446	0.6265	-0.262094	-0.0671043	-6.04314	0.417373	0.216261	0.436664	0.387544	-0.27667	-0.312176	55.469	29.5606	27.0035	10.5524	0.416524	0.215412	0.444183	0.394963	-0.259985	-0.293497	63.3501
KBA022	10.9	3.5	0.272709	0.459555	-0.344777	0.964856	27.9672	0.0953755	0.415514	-0.377715	0.964856	27.9672	0.974337	0.639773	-0.237547	-0.553533	2.11026	0.82737	0.607361	-0.265537	-0.553533	2.11026	1.12949	0.672573	-0.218797	3.92255	-0.180675	1.13817	0.681063	-0.218217	3.92255	-0.180675	0.263152	0.0859306	0.388972	0.345081	-0.286778	-0.316666	31.5244	14.1801	9.05527	-4.74727	0.263046	0.0858252	0.398594	0.354643	-0.281601	-0.310877	31.694
KBA023	10.9	0.75	0.229666	0.442956	-0.345914	24.6343	11.6769	0.137511	0.4199	-0.365954	24.6343	11.6769	0.877928	0.607431	-0.250545	36.335	24.5729	0.756712	0.578627	-0.271496	36.335	24.5729	0.900709	0.621271	-0.246865	3.7244	9.47726	0.848009	0.615953	-0.263792	3.7244	9.47726	0.203802	0.0911373	0.375401	0.346164	-0.28765	-0.316011	31.3019	15.5006	11.1098	-4.82363	0.207677	0.0950124	0.387184	0.358114	-0.2824	-0.310783	32.628
KBA025	6.2	0.25	0.129739	0.414311	-0.360284	-7.77692	26.5512	0.0550129	0.39239	-0.371386	-7.77692	26.5512	0.723473	0.562958	-0.26257	-0.650802	1.91316	0.643194	0.545372	-0.286653	-0.650802	1.91316	1.00231	0.528296	-0.343356	-1.94668	0.701771	0.193739	0.440913	-0.363257	-1.94668	0.701771	0.188606	0.080358	0.367902	0.338456	-0.290764	-0.312323	29.7721	14.8192	6.67517	-10.6615	0.190774	0.0825262	0.380314	0.351175	-0.287341	-0.30889	28.536
KBA027	12.1	0	0.400969	0.519476	-0.346395	-5.42702	37.8287	0.249853	0.47953	-0.373513	-5.42702	37.8287	0.980662	0.640821	-0.239134	35.7431	21.5633	0.839989	0.610082	-0.263382	35.7431	21.5633	1.14826	0.722376	-0.217167	9.47865	-5.87642	1.15835	0.712966	-0.223873	9.47865	-5.87642	0.387476	0.18536	0.451423	0.384123	-0.287101	-0.319131	49.1592	25.1992	45.3759	13.0164	0.391659	0.189542	0.455915	0.389524	-0.268215	-0.297871	50.5788
KBA029	15.3	0.25	0.837009	0.652914	-0.297251	16.2226	14.6614	0.538191	0.549165	-0.320604	16.2226	14.6614	0.942716	0.637625	-0.238869	13.4121	8.35199	0.859418	0.61197	-0.259113	13.4121	8.35199	1.17271	0.700416	-0.211594	48.984	28.0349	0.98105	0.654105	-0.245235	48.984	28.0349	0.352192	0.154915	0.4119	0.356289	-0.269341	-0.305158	44.8117	24.3014	21.9661	-6.39449	0.352199	0.154922	0.425934	0.371195	-0.257159	-0.292446	48.2998
KBA030	11.7	4.5	2.6316	-1.25395	-0.171918	-0.00640346	-1.32543	-0.169836	0.35759	-0.423784	-0.00640346	-1.32543	0.818442	0.616526	-0.265269	1.63374	0.716266	0.689286	0.582118	-0.292185	1.63374	0.716266	0.308984	0.892979	2.70992	6.9419	3.67647	-0.263146	0.406563	-0.528945	6.9419	3.67647	0.407236	0.145256	0.431835	0.366212	-0.279974	-0.316701	52.5483	22.2396	25.1598	4.66206	0.407446	0.145466	0.439702	0.373875	-0.275189	-0.310803	53.097
KBA031	8.8	0.25	0.53546	0.542141	-0.313217	13.3622	17.8018	0.391405	0.500917	-0.338673	13.3622	17.8018	0.747501	0.566306	-0.264106	12.6781	3.60565	0.668129	0.559561	-0.286869	12.6781	3.60565	0.995426	0.656048	-0.234815	0.372638	4.38616	0.951373	0.67379	-0.260225	0.372638	4.38616	0.336654	0.173042	0.408355	0.36688	-0.28297	-0.308584	48.7196	26.7775	18.4253	0.14625	0.33668	0.173068	0.417274	0.375779	-0.28128	-0.306608	48.9135
KBA032	11.2	4.5	0.333937	0.481097	-0.340359	12.3647	22.7262	0.225812	0.455163	-0.36316	12.3647	22.7262	0.881758	0.63028	-0.258353	2.28907	5.02505	0.755762	0.602541	-0.282985	2.28907	5.02505	0.977488	0.650577	-0.245326	31.0174	36.3208	0.792567	0.609147	-0.275749	31.0174	36.3208	0.237599	0.117073	0.38391	0.353436	-0.28683	-0.314389	40.3095	20.7439	18.7162	-2.68129	0.238567	0.118042	0.392516	0.362217	-0.277396	-0.30479	41.5105
KBA033	11.1	3.5	0.328174	0.478727	-0.345117	1.49067	22.6867	0.129504	0.425981	-0.374237	1.49067	22.6867	0.778909	0.601842	-0.271153	0.322654	6.948	0.672772	0.576698	-0.294284	0.322654	6.948	1.03506	0.65232	-0.23291	44.7525	36.5867	0.820761	0.612756	-0.269672	44.7525	36.5867	0.276445	0.0908747	0.394044	0.344331	-0.286201	-0.314419	48.3646	16.2823	12.6419	-6.86065	0.278097	0.0925266	0.404526	0.354897	-0.276634	-0.303859	52.5541
KBA034	17.4	0	0.469442	0.538471	-0.343972	16.0937	6.83796	0.287026	0.489274	-0.367196	16.0937	6.83796	0.976035	0.632247	-0.229654	24.1104	10.0366	0.892911	0.609042	-0.24938	24.1104	10.0366	1.18086	0.703394	-0.207126	6.78754	1.69437	1.01805	0.66495	-0.240245	6.78754	1.69437	0.329368	0.127025	0.404106	0.354455	-0.277298	-0.312173	43.9077	20.2708	16.7833	-3.26151	0.329211	0.126868	0.415096	0.365484	-0.269133	-0.303194	44.5973
KBA035	10	0.25	0.186686	0.432457	-0.35653	-3.69132	0.183015	0.118715	0.418774	-0.371897	-3.69132	0.183015	0.824788	0.5979	-0.257368	17.3464	12.8344	0.721923	0.569369	-0.276609	17.3464	12.8344	0.974736	0.647466	-0.242879	26.4886	16.281	0.790061	0.598776	-0.271735	26.4886	16.281	0.231613	0.120233	0.381062	0.351405	-0.283384	-0.311596	37.7985	19.5755	14.0097	-4.97574	0.229774	0.118395	0.392177	0.363107	-0.271353	-0.299552	38.7055
KBA037	16.8	0	0.509483	0.515435	-0.309949	6.6679	30.7464	0.362824	0.48422	-0.336876	6.6679	30.7464	1.00802	0.631991	-0.228414	-1.40102	1.09779	0.785892	0.580697	-0.264631	-1.40102	1.09779	1.41337	0.740432	-0.179469	34.4643	16.0683	1.15964	0.681226	-0.213632	34.4643	16.0683	0.377957	0.166025	0.421794	0.361473	-0.268853	-0.306177	50.6375	25.7616	21.7396	-3.60072	0.379764	0.167832	0.431981	0.372155	-0.263841	-0.300678	51.5422
KBA039	10.2	0.25	0.39594	0.504072	-0.349544	4.91294	-8.1806	0.193795	0.437483	-0.36041	4.91294	-8.1806	0.683716	0.511377	-0.247165	6.07494	6.6949	0.773225	0.557143	-0.257134	6.07494	6.6949	0.848291	0.61054	-0.26174	41.2867	18.6119	0.664081	0.570046	-0.293429	41.2867	18.6119	0.30064	0.122629	0.408171	0.35571	-0.289966	-0.314658	38.5102	19.0039	15.3723	-1.22258	0.302696	0.124685	0.417448	0.365247	-0.287893	-0.312134	38.4916
KBA040	13.1	0	0.409514	0.507252	-0.324386	5.39659	29.7253	0.29112	0.475001	-0.355028	5.39659	29.7253	0.962698	0.62054	-0.235823	24.0444	18.9693	0.899714	0.632024	-0.257035	24.0444	18.9693	1.06264	0.677517	-0.230869	36.7185	25.014	0.86633	0.625166	-0.262878	36.7185	25.014	0.274301	0.119646	0.401084	0.358945	-0.292856	-0.318468	37.053	18.1066	16.8481	2.40318	0.272708	0.118054	0.408834	0.366931	-0.276961	-0.300743	44.5505
KBA041	8.3	0.25	0.289942	0.455155	-0.336543	-2.24127	24.673	0.103246	0.404136	-0.364492	-2.24127	24.673	0.802703	0.58907	-0.257079	21.591	19.9371	0.675911	0.557541	-0.283617	21.591	19.9371	0.705478	0.584968	-0.280737	11.4535	14.1099	0.607449	0.552085	-0.300742	11.4535	14.1099	0.339541	0.108972	0.404229	0.343141	-0.273295	-0.307713	46.8509	19.6128	11.3588	-11.4355	0.342416	0.111847	0.418703	0.357724	-0.270333	-0.304237	46.6024
KBA042	8.7	0.25	0.158513	0.43259	-0.359741	5.67838	23.4946	0.0849669	0.405817	-0.37276	5.67838	23.4946	0.73671	0.567957	-0.269267	3.59276	3.15159	0.679321	0.564327	-0.286092	3.59276	3.15159	0.883449	0.62827	-0.253611	21.8396	23.5761	0.70572	0.579203	-0.285983	21.8396	23.5761	0.168738	0.0754381	0.367304	0.341078	-0.298391	-0.316295	28.2748	13.5834	10.0614	-7.09236	0.172555	0.079255	0.37859	0.352546	-0.292364	-0.310249	27.9561
KBA043	19.2	0	0.593559	0.554199	-0.302444	15.571	8.53295	0.377331	0.493706	-0.338529	15.571	8.53295	1.02475	0.641199	-0.221866	4.71919	3.39821	0.9107	0.629066	-0.253037	4.71919	3.39821	1.36583	0.747762	-0.184691	17.8466	5.58989	1.13811	0.690967	-0.221403	17.8466	5.58989	0.546591	0.260508	0.496063	0.405262	-0.273794	-0.312319	76.846	40.0848	61.8448	20.5044	0.56065	0.274567	0.511389	0.422853	-0.268166	-0.302757	80.3552
KBA044	12.2	0.25	0.488713	0.517699	-0.31954	-0.145863	23.6791	0.260238	0.461274	-0.355581	-0.145863	23.6791	0.969174	0.639805	-0.240761	27.3051	26.2716	0.813554	0.602481	-0.267068	27.3051	26.2716	1.09246	0.679916	-0.225747	4.59033	4.34432	0.916092	0.637309	-0.254974	4.59033	4.34432	0.384052	0.133643	0.424558	0.361226	-0.282026	-0.316038	41.8691	19.81	16.3894	1.93938	0.384433	0.134024	0.430906	0.367483	-0.276562	-0.309267	42.5591
KBA046	14.2	0	0.716764	0.593625	-0.280354	12.5401	7.61338	0.424442	0.520241	-0.340308	12.5401	7.61338	1.01627	0.637852	-0.228494	20.6938	7.64391	0.934585	0.618258	-0.24282	20.6938	7.64391	1.10359	0.653723	-0.210646	-1.24635	-0.796115	0.790601	0.60701	-0.275323	-1.24635	-0.796115	0.479168	0.18034	0.453146	0.3726	-0.263526	-0.311116	50.9087	24.668	21.5464	3.75375	0.480484	0.181656	0.461824	0.381671	-0.253801	-0.299402	52.3744
KBA047	9.8	3.5	0.413065	0.503998	-0.327469	11.5551	30.0076	0.217633	0.455668	-0.366549	11.5551	30.0076	0.752411	0.589893	-0.278509	25.1077	29.0127	0.621069	0.561189	-0.301566	25.1077	29.0127	0.950014	0.639541	-0.246528	23.8242	24.9047	0.804963	0.604872	-0.270441	23.8242	24.9047	0.349923	0.151196	0.417734	0.364693	-0.282026	-0.313519	45.7846	22.6655	10.0695	2.01704	0.35061	0.151883	0.425574	0.372636	-0.275082	-0.30571	49.1653
KBA048	10.6	0	0.345521	0.473104	-0.333064	22.2602	20.2276	0.208613	0.432647	-0.351184	22.2602	20.2276	0.787912	0.586017	-0.260352	7.4812	7.32867	0.690221	0.564063	-0.282858	7.4812	7.32867	0.799441	0.606553	-0.266569	32.9222	33.215	0.667298	0.572363	-0.293675	32.9222	33.215	0.302274	0.12866	0.403459	0.353604	-0.28277	-0.310914	49.088	22.4774	23.314	-4.75984	0.302489	0.128875	0.415168	0.365822	-0.276051	-0.30383	49.3982
KBA049	11.4	3.5	0.191467	0.445155	-0.363616	29.602	1.57529	0.109634	0.422291	-0.378442	29.602	1.57529	0.785063	0.605653	-0.270997	33.6544	25.481	0.645606	0.569028	-0.298367	33.6544	25.481	0.988948	0.63709	-0.273218	9.61375	2.47064	0.861827	0.6302	-0.26619	9.61375	2.47064	0.202127	0.0976661	0.373096	0.347554	-0.29014	-0.315215	34.5679	17.6377	13.9034	-4.99352	0.202412	0.0979506	0.38241	0.357011	-0.281794	-0.306782	34.8261
KBA050	11	4.5	0.553187	0.537607	-0.305235	29.7868	23.232	0.428095	0.506876	-0.330356	29.7868	23.232	0.874858	0.622519	-0.255498	-4.05981	-3.43946	0.850216	0.607851	-0.259748	-4.05981	-3.43946	1.03654	0.654262	-0.228339	41.8721	55	0.88596	0.618524	-0.255029	41.8721	55	0.328898	0.179576	0.408303	0.369075	-0.276691	-0.308409	44.6652	25.8664	22.4873	0.953336	0.328837	0.179515	0.4149	0.375842	-0.269959	-0.30132	46.0689
KBA051	11	3.5	0.786324	0.595813	-0.273017	10.481	17.3495	0.443717	0.51991	-0.333599	10.481	17.3495	0.992275	0.649455	-0.237823	48.5478	43.6132	0.874713	0.62152	-0.259162	48.5478	43.6132	0.965252	0.657124	-0.24939	25.5915	29.4108	0.799085	0.617537	-0.277731	25.5915	29.4108	0.478785	0.231234	0.462254	0.390348	-0.271613	-0.309762	71.6515	38.3832	44.2376	12.6201	0.481127	0.233575	0.470027	0.398713	-0.263865	-0.300652	77.8964
KBA052	14.1	0	0.540888	0.551267	-0.319612	-11.0069	7.40573	0.282843	0.482919	-0.363946	-11.0069	7.40573	0.761103	0.584213	-0.26618	0.918194	0.988708	0.720614	0.578042	-0.281191	0.918194	0.988708	1.13317	0.69158	-0.221235	26.4532	24.2838	0.921449	0.641727	-0.25537	26.4532	24.2838	0.461079	0.181139	0.460639	0.380429	-0.275135	-0.317399	53.5431	25.5963	36.0444	10.856	0.461686	0.181746	0.472238	0.393466	-0.255864	-0.293898	55.8872
KBA055	10.3	0.25	0.342512	0.475432	-0.331464	23.8386	6.06527	0.21169	0.44441	-0.359623	23.8386	6.06527	0.780372	0.596584	-0.266091	-1.9869	0.158301	0.767529	0.578695	-0.268606	-1.9869	0.158301	0.760457	0.593611	-0.270745	28.0574	31.3419	0.68439	0.571765	-0.288397	28.0574	31.3419	0.257259	0.119775	0.387684	0.353479	-0.282076	-0.313579	40.5837	19.7329	18.2618	-2.95974	0.257481	0.119997	0.398368	0.364439	-0.270495	-0.301656	41.7917
KBA056	8.1	0.25	0.252939	0.450628	-0.34594	16.0573	5.48846	0.136823	0.420404	-0.366644	16.0573	5.48846	0.760553	0.58089	-0.266099	21.8584	7.02256	0.651192	0.56041	-0.292211	21.8584	7.02256	0.708602	0.582128	-0.279544	32.8618	28.1131	0.524815	0.539644	-0.319288	32.8618	28.1131	0.260745	0.117288	0.387022	0.350538	-0.283743	-0.311743	38.1831	18.9406	12.5164	-5.21149	0.261094	0.117638	0.398048	0.361677	-0.276787	-0.30439	38.5092
KBA057	11.9	0.25	0.432078	0.494994	-0.327992	-0.576659	4.47332	0.146353	0.420541	-0.363286	-0.576659	4.47332	0.716936	0.580147	-0.27575	15.9678	27.148	0.636757	0.55792	-0.295142	15.9678	27.148	0.995101	0.645915	-0.238227	25.6355	19.9675	0.813885	0.600429	-0.26607	25.6355	19.9675	0.40685	0.115959	0.429301	0.348989	-0.274769	-0.310779	45.3315	18.9915	14.6222	-6.47802	0.406706	0.115816	0.440978	0.36126	-0.26966	-0.304345	45.4996
KBA058	12.9	0.25	0.456439	-0.132083	-0.316481	9.31845	20.3623	0.186202	0.437468	-0.363145	9.31845	20.3623	0.918824	0.630566	-0.244932	43.6763	44.0882	0.796206	0.597953	-0.269699	43.6763	44.0882	0.511522	0.568407	-0.330903	2.75295	-8.13599	0.301207	0.482249	-0.356828	2.75295	-8.13599	0.30641	0.093553	0.395354	0.34817	-0.282401	-0.317075	44.2922	15.3765	17.2984	-3.20195	0.305089	0.0922326	0.402005	0.354533	-0.27797	-0.31218	44.6903
KBA061	12.1	0	-1.38433	0.107346	-0.502957	-19.721	7.01748	-1.64306	0.102422	-0.52962	-19.721	7.01748	0.80652	0.587317	-0.260354	30.273	20.0696	0.632075	0.552282	-0.293531	30.273	20.0696	0.963479	0.644213	-0.240674	3.84352	1.54961	0.848792	0.618059	-0.264487	3.84352	1.54961	0.335201	0.137402	0.409173	0.35716	-0.28043	-0.311308	46.6382	21.8893	18.9413	-2.5873	0.335285	0.137486	0.418826	0.366903	-0.273841	-0.30389	47.0855
KBA062	13.6	0.25	0.356202	0.496073	-0.331412	25.1163	34.5954	0.254825	0.45072	-0.349331	25.1163	34.5954	0.910346	0.629714	-0.251134	10.3841	5.83579	0.734582	0.583159	-0.279745	10.3841	5.83579	0.914652	0.64007	-0.247747	4.76839	6.45056	0.834597	0.618828	-0.268602	4.76839	6.45056	0.255169	0.118065	0.406986	0.358943	-0.292913	-0.318971	33.1093	16.9681	15.998	2.56563	0.254241	0.117136	0.413217	0.365274	-0.285929	-0.311671	41.6262
KBA064	13.5	3.5	0.397914	0.497279	-0.331394	9.74563	18.3344	0.258893	0.463229	-0.357569	9.74563	18.3344	0.855849	0.620635	-0.260211	24.7015	18.9924	0.744079	0.593334	-0.281935	24.7015	18.9924	1.02543	0.656903	-0.234506	54.4225	47.2989	0.83659	0.616589	-0.267097	54.4225	47.2989	0.303593	0.127132	0.396508	0.351241	-0.273974	-0.309309	47.2362	21.1218	17.7563	-6.48762	0.304064	0.127602	0.410434	0.365564	-0.260591	-0.295208	51.915
KBA065	15.7	0	0.53969	0.54139	-0.311753	27.4376	12.6182	0.359847	0.507592	-0.354189	27.4376	12.6182	0.829375	0.603406	-0.257559	32.8504	8.34718	0.703616	0.562082	-0.278114	32.8504	8.34718	1.20176	0.698356	-0.205851	29.5732	19.2757	1.04607	0.665842	-0.23392	29.5732	19.2757	0.41451	0.20056	0.434095	0.379596	-0.267668	-0.310613	48.4394	26.3148	26.2865	6.10134	0.414725	0.200775	0.439845	0.385484	-0.255539	-0.297442	50.1676
KBA066	14.9	0	0.485618	0.507978	-0.306028	-1.8776	-5.70456	0.264796	0.452707	-0.34739	-1.8776	-5.70456	0.822288	0.607124	-0.25785	-3.52556	-2.06406	0.718638	0.56617	-0.27596	-3.52556	-2.06406	1.14164	0.697459	-0.217677	43.5877	25.563	0.956511	0.651426	-0.250298	43.5877	25.563	0.269413	0.0926329	0.392377	0.349343	-0.291428	-0.318436	33.462	14.4473	12.0631	-1.78604	0.269873	0.0930936	0.400458	0.357282	-0.285824	-0.312031	35.0901
[truncated: 223 more columns]
