# Supplementary material for: Feasibility of smartphone colorimetry of the face as an anaemia screening tool for infants and young children in Ghana
Source: PLoS One. 2023 Mar 3;18(3):e0281736. doi: 10.1371/journal.pone.0281736 (PMC9983831; doi:10.1371/journal.pone.0281736)
Supplement: S2 Data — The measured blood haemoglobin concentration and additional information about the participants, collected in order to investigate potential confounding factors or associations. (XLSX) [file pone.0281736.s003.xlsx]

## Sheet: metadata
identifier	Blood Hb (g/dL)	Age (years)	Sclera images? (1= Yes, 0 = No)	Lip images? (1= Yes, 0 = No)	Eyelid images? (1= Yes, 0 = No)	Eyelid + Sclera	Sclera + Lip	Eyelid + Lip	All 3	Lip + Sclera (No Eyelid)	Eyelid + Sclera (No Lip)	Only sclera	Only eyelid	Only lip
KBA001	13	4.5	1	1	0	FALSE	TRUE	FALSE	FALSE	TRUE	FALSE	FALSE	FALSE	FALSE
KBA002	11.6	3.5	1	1	1	TRUE	TRUE	TRUE	TRUE	FALSE	FALSE	FALSE	FALSE	FALSE
KBA003	7.4	0.25	1	1	0	FALSE	TRUE	FALSE	FALSE	TRUE	FALSE	FALSE	FALSE	FALSE
KBA005	6.5	4.5	1	1	1	TRUE	TRUE	TRUE	TRUE	FALSE	FALSE	FALSE	FALSE	FALSE
KBA006	8.6	Not reported	1	1	0	FALSE	TRUE	FALSE	FALSE	TRUE	FALSE	FALSE	FALSE	FALSE
KBA008	10.1	Not reported	1	1	1	TRUE	TRUE	TRUE	TRUE	FALSE	FALSE	FALSE	FALSE	FALSE
KBA010	13.5	3.5	1	1	1	TRUE	TRUE	TRUE	TRUE	FALSE	FALSE	FALSE	FALSE	FALSE
KBA011	10.9	1.5	0	0	1	FALSE	FALSE	FALSE	FALSE	FALSE	FALSE	FALSE	TRUE	FALSE
KBA012	11.9	0.25	1	1	0	FALSE	TRUE	FALSE	FALSE	TRUE	FALSE	FALSE	FALSE	FALSE
KBA013	11.7	1.5	1	1	0	FALSE	TRUE	FALSE	FALSE	TRUE	FALSE	FALSE	FALSE	FALSE
KBA014	12.1	0.75	1	1	1	TRUE	TRUE	TRUE	TRUE	FALSE	FALSE	FALSE	FALSE	FALSE
KBA015	12	1.5	1	1	1	TRUE	TRUE	TRUE	TRUE	FALSE	FALSE	FALSE	FALSE	FALSE
KBA016	14.1	0.25	1	1	1	TRUE	TRUE	TRUE	TRUE	FALSE	FALSE	FALSE	FALSE	FALSE
KBA018	11	4.5	1	1	1	TRUE	TRUE	TRUE	TRUE	FALSE	FALSE	FALSE	FALSE	FALSE
KBA019	11.5	0.25	1	0	0	FALSE	FALSE	FALSE	FALSE	FALSE	FALSE	TRUE	FALSE	FALSE
KBA020	11.8	1.5	1	1	0	FALSE	TRUE	FALSE	FALSE	TRUE	FALSE	FALSE	FALSE	FALSE
KBA021	11.4	3.5	1	1	1	TRUE	TRUE	TRUE	TRUE	FALSE	FALSE	FALSE	FALSE	FALSE
KBA022	10.9	3.5	1	1	1	TRUE	TRUE	TRUE	TRUE	FALSE	FALSE	FALSE	FALSE	FALSE
KBA023	10.9	0.75	1	1	1	TRUE	TRUE	TRUE	TRUE	FALSE	FALSE	FALSE	FALSE	FALSE
KBA024	8.3	0.25	1	1	0	FALSE	TRUE	FALSE	FALSE	TRUE	FALSE	FALSE	FALSE	FALSE
KBA025	6.2	0.25	1	1	1	TRUE	TRUE	TRUE	TRUE	FALSE	FALSE	FALSE	FALSE	FALSE
KBA026	11	Not reported	1	1	0	FALSE	TRUE	FALSE	FALSE	TRUE	FALSE	FALSE	FALSE	FALSE
KBA027	12.1	0	1	1	1	TRUE	TRUE	TRUE	TRUE	FALSE	FALSE	FALSE	FALSE	FALSE
KBA028	12	0.25	1	0	0	FALSE	FALSE	FALSE	FALSE	FALSE	FALSE	TRUE	FALSE	FALSE
KBA029	15.3	0.25	1	1	1	TRUE	TRUE	TRUE	TRUE	FALSE	FALSE	FALSE	FALSE	FALSE
KBA030	11.7	4.5	1	1	1	TRUE	TRUE	TRUE	TRUE	FALSE	FALSE	FALSE	FALSE	FALSE
KBA031	8.8	0.25	1	1	1	TRUE	TRUE	TRUE	TRUE	FALSE	FALSE	FALSE	FALSE	FALSE
KBA032	11.2	4.5	1	1	1	TRUE	TRUE	TRUE	TRUE	FALSE	FALSE	FALSE	FALSE	FALSE
KBA033	11.1	3.5	1	1	1	TRUE	TRUE	TRUE	TRUE	FALSE	FALSE	FALSE	FALSE	FALSE
KBA034	17.4	0	1	1	1	TRUE	TRUE	TRUE	TRUE	FALSE	FALSE	FALSE	FALSE	FALSE
KBA035	10	0.25	1	1	1	TRUE	TRUE	TRUE	TRUE	FALSE	FALSE	FALSE	FALSE	FALSE
KBA036	13.8	0	1	0	1	TRUE	FALSE	FALSE	FALSE	FALSE	TRUE	FALSE	FALSE	FALSE
KBA037	16.8	0	1	1	1	TRUE	TRUE	TRUE	TRUE	FALSE	FALSE	FALSE	FALSE	FALSE
KBA038	13.7	0	1	1	0	FALSE	TRUE	FALSE	FALSE	TRUE	FALSE	FALSE	FALSE	FALSE
KBA039	10.2	0.25	1	1	1	TRUE	TRUE	TRUE	TRUE	FALSE	FALSE	FALSE	FALSE	FALSE
KBA040	13.1	0	1	1	1	TRUE	TRUE	TRUE	TRUE	FALSE	FALSE	FALSE	FALSE	FALSE
KBA041	8.3	0.25	1	1	1	TRUE	TRUE	TRUE	TRUE	FALSE	FALSE	FALSE	FALSE	FALSE
KBA042	8.7	0.25	1	1	1	TRUE	TRUE	TRUE	TRUE	FALSE	FALSE	FALSE	FALSE	FALSE
KBA043	19.2	0	1	1	1	TRUE	TRUE	TRUE	TRUE	FALSE	FALSE	FALSE	FALSE	FALSE
KBA044	12.2	0.25	1	1	1	TRUE	TRUE	TRUE	TRUE	FALSE	FALSE	FALSE	FALSE	FALSE
KBA045	12.8	0	1	0	0	FALSE	FALSE	FALSE	FALSE	FALSE	FALSE	TRUE	FALSE	FALSE
KBA046	14.2	0	1	1	1	TRUE	TRUE	TRUE	TRUE	FALSE	FALSE	FALSE	FALSE	FALSE
KBA047	9.8	3.5	1	1	1	TRUE	TRUE	TRUE	TRUE	FALSE	FALSE	FALSE	FALSE	FALSE
KBA048	10.6	0	1	1	1	TRUE	TRUE	TRUE	TRUE	FALSE	FALSE	FALSE	FALSE	FALSE
KBA049	11.4	3.5	1	1	1	TRUE	TRUE	TRUE	TRUE	FALSE	FALSE	FALSE	FALSE	FALSE
KBA050	11	4.5	1	1	1	TRUE	TRUE	TRUE	TRUE	FALSE	FALSE	FALSE	FALSE	FALSE
KBA051	11	3.5	1	1	1	TRUE	TRUE	TRUE	TRUE	FALSE	FALSE	FALSE	FALSE	FALSE
KBA052	14.1	0	1	1	1	TRUE	TRUE	TRUE	TRUE	FALSE	FALSE	FALSE	FALSE	FALSE
KBA053	12.1	0	1	0	0	FALSE	FALSE	FALSE	FALSE	FALSE	FALSE	TRUE	FALSE	FALSE
KBA054	8.7	0.25	1	0	1	TRUE	FALSE	FALSE	FALSE	FALSE	TRUE	FALSE	FALSE	FALSE
KBA055	10.3	0.25	1	1	1	TRUE	TRUE	TRUE	TRUE	FALSE	FALSE	FALSE	FALSE	FALSE
KBA056	8.1	0.25	1	1	1	TRUE	TRUE	TRUE	TRUE	FALSE	FALSE	FALSE	FALSE	FALSE
KBA057	11.9	0.25	1	1	1	TRUE	TRUE	TRUE	TRUE	FALSE	FALSE	FALSE	FALSE	FALSE
KBA058	12.9	0.25	1	1	1	TRUE	TRUE	TRUE	TRUE	FALSE	FALSE	FALSE	FALSE	FALSE
KBA059	14.7	0	1	1	0	FALSE	TRUE	FALSE	FALSE	TRUE	FALSE	FALSE	FALSE	FALSE
KBA060	10.8	2.5	1	1	0	FALSE	TRUE	FALSE	FALSE	TRUE	FALSE	FALSE	FALSE	FALSE
KBA061	12.1	0	1	1	1	TRUE	TRUE	TRUE	TRUE	FALSE	FALSE	FALSE	FALSE	FALSE
KBA062	13.6	0.25	1	1	1	TRUE	TRUE	TRUE	TRUE	FALSE	FALSE	FALSE	FALSE	FALSE
KBA063	11.9	0	1	0	1	TRUE	FALSE	FALSE	FALSE	FALSE	TRUE	FALSE	FALSE	FALSE
KBA064	13.5	3.5	1	1	1	TRUE	TRUE	TRUE	TRUE	FALSE	FALSE	FALSE	FALSE	FALSE
KBA065	15.7	0	1	1	1	TRUE	TRUE	TRUE	TRUE	FALSE	FALSE	FALSE	FALSE	FALSE
KBA066	14.9	0	1	1	1	TRUE	TRUE	TRUE	TRUE	FALSE	FALSE	FALSE	FALSE	FALSE
			61	54	47	46	54	43	43	11	3	4	1	0
